# Supplementary material for: Self-Powered Microfluidic System Based on Double-Layer Rotational Triboelectric Nanogenerator
Source: Micromachines (Basel). 2025 Dec 6;16(12):1386. doi: 10.3390/mi16121386 (PMC12735088; doi:10.3390/mi16121386)
Supplement: Supplementary file 1 [file micromachines-16-01386-s001.zip]

Archive with 5 entries (5 files):
- Movie S1.mp4
- Movie S2.mp4
- Movie S3.mp4
- Movie S4.mp4
- Supplementary Material.pdf
